# Supplementary material for: In silico analysis of natural compounds targeting structural and nonstructural proteins of chikungunya virus
Source: F1000Res. 2017 Dec 8;6:1601. Originally published 2017 Aug 30. [Version 2] doi: 10.12688/f1000research.12301.2 (PMC5747330; doi:10.12688/f1000research.12301.2)
Supplement: Supplementary file 1 [file f1000research-6-14481-s0000.tgz]

Archive with 1 entries (1 files):
- c487a9a0-f221-4db5-bc33-7996efe2df6c.zip
